# Supplementary material for: London Rocket (Sisymbrium irio L.) as Healthy Green: Bioactive Compounds and Bioactivity of Plants Grown in Wild and Controlled Environments
Source: Molecules. 2024 Dec 25;30(1):31. doi: 10.3390/molecules30010031 (PMC11721195; doi:10.3390/molecules30010031)
Supplement: Supplementary file 1 [file molecules-30-00031-s001.zip]

Archive with 11 entries (11 files):
- Supplementary File S1. Material and Methods.pdf
- Suplementary Figure S1. Electrical conductivity.tiff
- Suplementary Figure S2. EC and pH of drainage versus spectrum.tiff
- Suplementary Figure S3. Spectrum of LED lamps.tiff
- Suplementary Figure S4. HPLC chromatogram of S. irio glucosinolates.tiff
- Supplementary Table S1 . Phenolics compounds by LC-MS.pdf
- Supplementary Table S2. Glucosinolates compounds identification by HPLC-MS.pdf
- Supplementary Table S3. Chromatography parameters HPLC-DAD.pdf
- Supplementary Table S4. Phenolic parameters LC-MS and identification basis.pdf
- Supplementary Table S5. Nutrient solution.pdf
- Supplementary Table S6. Parameters of LED.pdf
